# Supplementary material for: Toxicity and Control Efficacy of an Organosilicone to the Two-Spotted Spider Mite Tetranychus urticae and Its Crop Hosts
Source: Insects. 2022 Mar 30;13(4):341. doi: 10.3390/insects13040341 (PMC9028738; doi:10.3390/insects13040341)
Supplement: Supplementary file 1 [file insects-13-00341-s001.zip]

Archive with 1 entries (1 files):
- insects-1636776-supplementary.pdf
